# Supplementary material for: Bulk Operator Reconstruction in Topological Tensor Network and Generalized Free Fields
Source: Entropy (Basel). 2023 Nov 15;25(11):1543. doi: 10.3390/e25111543 (PMC10670195; doi:10.3390/e25111543)
Supplement: Supplementary file 1 [file entropy-25-01543-s001.zip]

Archive with 2 entries (2 files):
- supplementary-material.tex
- supplementary-material.pdf
