# Supplementary material for: Bulk Operator Reconstruction in Topological Tensor Network and Generalized Free Fields
Source: Entropy (Basel). 2023 Nov 15;25(11):1543. doi: 10.3390/e25111543 (PMC10670195; doi:10.3390/e25111543)
Supplement: Supplementary file 1 [file entropy-25-01543-s001.zip › supplementary-material.tex]

\documentclass[aps,prd,10pt,superscriptaddress]{revtex4-2}
\usepackage{amsmath,amssymb,amsfonts,hyperref}

\allowdisplaybreaks
\hypersetup{colorlinks}

\newcommand{\ee}{{\mathrm{e}}}
\newcommand{\ii}{{\mathrm{i}}}

\begin{document}

\title{Supplementary Material for ``Bulk Operator Reconstruction in Topological Tensor Network and Generalized Free Fields''}
\author{Xiangdong Zeng}
\author{Ling-Yan Hung}
\noaffiliation
\date{\today}

\maketitle

\section{Solution for 2+1d Fibonacci model}
\label{sec:2+1d-fib-solution}

The general solution for the 2+1d Fibonacci model is given by the linear combination of vectors $v^{(p)}$ in Equation~(59) plus the specific solution part $A^{(\mu)}$ for each $\sigma_\mu$. $A^{(\mu)}$ is an $8\times8$ matrix whose last 3 columns are zero, i.e.
\begin{equation}
  A^{(\mu)} = \begin{pmatrix} \tilde{A}^{(\mu)} & \textbf{0} & \textbf{0} & \textbf{0} \end{pmatrix},
\end{equation}
and the $8\times5$ matrices $\tilde{A}^{(\mu)}$ are given by the following, where $\phi=(1+\sqrt5)/2$ and $\omega=\ee^{\ii\pi/5}$:
\begin{align}
  \tilde{A}^{(0)} &= \begin{pmatrix}
    1 & 0 & 0 & 0 & 0 \\
    0 & 1 & 0 & 0 & 0 \\
    0 & 0 & 1 & 0 & 0 \\
    0 & 0 & 0 & 1 & 0 \\
    0 & 0 & 0 & 0 & 1 \\
    0 & 0 & 1 & 1 & -1 \\
    0 & 1 & 0 & 1 & -1 \\
    \phi & \sqrt{\phi} & \sqrt{\phi} & -\frac{1}{\sqrt{\phi}} & \frac{\phi+1}{\sqrt{\phi}} \\
  \end{pmatrix}, &
  \tilde{A}^{(1)} &= \begin{pmatrix}
    0 & 0 & 0 & 0 & \frac{1}{\phi} \\
    0 & 0 & 1 & 0 & 0 \\
    0 & 0 & 0 & \frac{1}{\sqrt{\phi}} & -\frac{1}{\sqrt{\phi}} \\
    \phi^{3/2} & 1 & 0 & 0 & 0 \\
    0 & 1 & 0 & 0 & 0 \\
    \phi^{3/2} & 0 & 0 & \frac{1}{\sqrt{\phi}} & -\frac{1}{\sqrt{\phi}} \\
    \phi^{3/2} & 0 & 1 & 0 & 0 \\
    -\phi & \sqrt{\phi} & \sqrt{\phi} & 1 & 0 \\
  \end{pmatrix}, \notag \\[1ex]
  %
  \tilde{A}^{(2)} &= \begin{pmatrix}
    0 & \frac{1}{\phi} & 0 & 0 & 0 \\
    0 & 0 & 0 & \frac{1}{\sqrt{\phi}} & -\frac{1}{\sqrt{\phi}} \\
    \phi & 0 & 0 & 0 & 0 \\
    0 & 0 & 1 & 0 & \sqrt{\phi} \\
    0 & 0 & 1 & 0 & 0 \\
    \phi & 0 & 0 & 0 & \sqrt{\phi} \\
    0 & 0 & 0 & \frac{1}{\sqrt{\phi}} & \frac{\phi-1}{\sqrt{\phi}} \\
    \phi^{3/2} & 1 & \sqrt{\phi} & 1 & -2 \\
  \end{pmatrix}, &
  \tilde{A}^{(3)} &= \begin{pmatrix}
    0 & 0 & \frac{1}{\phi} & 0 & 0 \\
    \phi & 0 & 0 & 0 & 0 \\
    0 & 0 & 0 & 0 & 1 \\
    0 & \sqrt{\phi} & 0 & \frac{1}{\sqrt{\phi}} & -\frac{1}{\sqrt{\phi}} \\
    0 & 0 & 0 & \frac{1}{\sqrt{\phi}} & -\frac{1}{\sqrt{\phi}} \\
    0 & \sqrt{\phi} & 0 & 0 & 1 \\
    \phi & \sqrt{\phi} & 0 & 0 & 0 \\
    \phi^{3/2} & -1 & 1 & 1 & \sqrt{\phi}-1 \\
  \end{pmatrix}, \notag \\[1ex]
  %
  \tilde{A}^{(4)} &= \begin{pmatrix}
    0 & 0 & 0 & \frac{1}{\phi^{3/2}} & -\frac{1}{\phi^{3/2}} \\
    0 & 0 & 0 & 0 & 1 \\
    0 & 1 & 0 & 0 & 0 \\
    \phi & 0 & \sqrt{\phi} & 0 & 0 \\
    \phi & 0 & 0 & 0 & 0 \\
    0 & 1 & \sqrt{\phi} & 0 & 0 \\
    0 & 0 & \sqrt{\phi} & 0 & 1 \\
    \phi^{3/2} & \sqrt{\phi} & -1 & \frac{1}{\sqrt{\phi}} & \frac{\phi-1}{\sqrt{\phi}} \\
  \end{pmatrix}, &
  \tilde{A}^{(5)} &= \begin{pmatrix}
    1 & 0 & 0 & 0 & 0 \\
    0 & \omega^4 & 0 & 0 & 0 \\
    0 & 0 & -\omega & 0 & 0 \\
    0 & 0 & 0 & -\omega^3 & \omega^3+\omega^2 \\
    0 & 0 & 0 & 0 & \omega^2 \\
    0 & 0 & -\omega & -\omega^3 & \omega^3 \\
    0 & \omega^4 & 0 & -\omega^3 & \omega^3 \\
    \phi & \omega^4 \sqrt{\phi} & -\omega\sqrt{\phi} & \frac{\omega^3}{\sqrt{\phi}} & \frac{\omega^2 \phi-\omega^3}{\sqrt{\phi}} \\
  \end{pmatrix}, \notag \\[1ex]
  %
  \tilde{A}^{(6)} &= \begin{pmatrix}
    0 & 0 & 0 & 0 & \frac{\omega^2}{\phi} \\
    0 & 0 & -\omega & 0 & 0 \\
    0 & 0 & 0 & -\frac{\omega^3}{\sqrt{\phi}} & \frac{\omega^3}{\sqrt{\phi}} \\
    \phi^{3/2} & \omega^4 & 0 & 0 & 0 \\
    0 & \omega^4 & 0 & 0 & 0 \\
    \phi^{3/2} & 0 & 0 & -\frac{\omega^3}{\sqrt{\phi}} & \frac{\omega^3}{\sqrt{\phi}} \\
    \phi^{3/2} & 0 & -\omega & 0 & 0 \\
    -\phi & \omega^4 \sqrt{\phi} & -\omega\sqrt{\phi} & -\omega^3 & \omega^3+\omega^2 \\
  \end{pmatrix}, &
  \tilde{A}^{(7)} &= \begin{pmatrix}
    0 & \frac{\omega^4}{\phi} & 0 & 0 & 0 \\
    0 & 0 & 0 & -\frac{\omega^3}{\sqrt{\phi}} & \frac{\omega^3}{\sqrt{\phi}} \\
    \phi & 0 & 0 & 0 & 0 \\
    0 & 0 & -\omega & 0 & \omega^2 \sqrt{\phi} \\
    0 & 0 & -\omega & 0 & 0 \\
    \phi & 0 & 0 & 0 & \omega^2 \sqrt{\phi} \\
    0 & 0 & 0 & -\frac{\omega^3}{\sqrt{\phi}} & \frac{\omega^3+\omega^2 \phi}{\sqrt{\phi}} \\
    \phi^{3/2} & \omega^4 & -\omega\sqrt{\phi} & -\omega^3 & \omega^3-\omega^2 \\
  \end{pmatrix}, \notag \\[1ex]
  %
  \tilde{A}^{(8)} &= \begin{pmatrix}
    0 & 0 & -\frac{\omega}{\phi} & 0 & 0 \\
    \phi & 0 & 0 & 0 & 0 \\
    0 & 0 & 0 & 0 & \omega^2 \\
    0 & \omega^4 \sqrt{\phi} & 0 & -\frac{\omega^3}{\sqrt{\phi}} & \frac{\omega^3}{\sqrt{\phi}} \\
    0 & 0 & 0 & -\frac{\omega^3}{\sqrt{\phi}} & \frac{\omega^3}{\sqrt{\phi}} \\
    0 & \omega^4 \sqrt{\phi} & 0 & 0 & \omega^2 \\
    \phi & \omega^4 \sqrt{\phi} & 0 & 0 & 0 \\
    \phi^{3/2} & -\omega^4 & -\omega & -\omega^3 & \omega^3+\omega^2 \sqrt{\phi} \\
  \end{pmatrix}, &
  \tilde{A}^{(9)} &= \begin{pmatrix}
    0 & 0 & 0 & -\frac{\omega^3}{\phi^{3/2}} & \frac{\omega^3}{\phi^{3/2}} \\
    0 & 0 & 0 & 0 & \omega^2 \\
    0 & \omega^4 & 0 & 0 & 0 \\
    \phi & 0 & -\omega\sqrt{\phi} & 0 & 0 \\
    \phi & 0 & 0 & 0 & 0 \\
    0 & \omega^4 & -\omega\sqrt{\phi} & 0 & 0 \\
    0 & 0 & -\omega\sqrt{\phi} & 0 & \omega^2 \\
    \phi^{3/2} & \omega^4 \sqrt{\phi} & \omega & -\frac{\omega^3}{\sqrt{\phi}} & \frac{\omega^3+\omega^2 \phi}{\sqrt{\phi}} \\
  \end{pmatrix}, \notag \\[1ex]
  %
  \tilde{A}^{(10)} &= \begin{pmatrix}
    1 & 0 & 0 & 0 & 0 \\
    0 & -\omega^3 & 0 & 0 & 0 \\
    0 & 0 & \omega^2 & 0 & 0 \\
    0 & 0 & 0 & -\omega & \omega^4+\omega \\
    0 & 0 & 0 & 0 & \omega^4 \\
    0 & 0 & \omega^2 & -\omega & \omega \\
    0 & -\omega^3 & 0 & -\omega & \omega \\
    \phi & -\omega^3\sqrt{\phi} & \omega^2 \sqrt{\phi} & \frac{\omega}{\sqrt{\phi}} & \frac{\omega^4 \phi-\omega}{\sqrt{\phi}} \\
  \end{pmatrix}, &
  \tilde{A}^{(11)} &= \begin{pmatrix}
    0 & 0 & 0 & 0 & \frac{\omega^4}{\phi} \\
    0 & 0 & \omega^2 & 0 & 0 \\
    0 & 0 & 0 & -\frac{\omega}{\sqrt{\phi}} & \frac{\omega}{\sqrt{\phi}} \\
    \phi^{3/2} & -\omega^3 & 0 & 0 & 0 \\
    0 & -\omega^3 & 0 & 0 & 0 \\
    \phi^{3/2} & 0 & 0 & -\frac{\omega}{\sqrt{\phi}} & \frac{\omega}{\sqrt{\phi}} \\
    \phi^{3/2} & 0 & \omega^2 & 0 & 0 \\
    -\phi & -\omega^3\sqrt{\phi} & \omega^2 \sqrt{\phi} & -\omega & \omega^4+\omega \\
  \end{pmatrix}, \notag \\[1ex]
  %
  \tilde{A}^{(12)} &= \begin{pmatrix}
    0 & -\frac{\omega^3}{\phi} & 0 & 0 & 0 \\
    0 & 0 & 0 & -\frac{\omega}{\sqrt{\phi}} & \frac{\omega}{\sqrt{\phi}} \\
    \phi & 0 & 0 & 0 & 0 \\
    0 & 0 & \omega^2 & 0 & \omega^4 \sqrt{\phi} \\
    0 & 0 & \omega^2 & 0 & 0 \\
    \phi & 0 & 0 & 0 & \omega^4 \sqrt{\phi} \\
    0 & 0 & 0 & -\frac{\omega}{\sqrt{\phi}} & \frac{\omega+\omega^4 \phi}{\sqrt{\phi}} \\
    \phi^{3/2} & -\omega^3 & \omega^2 \sqrt{\phi} & -\omega & \omega-\omega^4 \\
  \end{pmatrix}, &
  \tilde{A}^{(13)} &= \begin{pmatrix}
    0 & 0 & \frac{\omega^2}{\phi} & 0 & 0 \\
    \phi & 0 & 0 & 0 & 0 \\
    0 & 0 & 0 & 0 & \omega^4 \\
    0 & -\omega^3\sqrt{\phi} & 0 & -\frac{\omega}{\sqrt{\phi}} & \frac{\omega}{\sqrt{\phi}} \\
    0 & 0 & 0 & -\frac{\omega}{\sqrt{\phi}} & \frac{\omega}{\sqrt{\phi}} \\
    0 & -\omega^3\sqrt{\phi} & 0 & 0 & \omega^4 \\
    \phi & -\omega^3\sqrt{\phi} & 0 & 0 & 0 \\
    \phi^{3/2} & \omega^3 & \omega^2 & -\omega & \omega+\omega^4 \sqrt{\phi} \\
  \end{pmatrix}, \notag \\[1ex]
  %
  \tilde{A}^{(14)} &= \begin{pmatrix}
    0 & 0 & 0 & -\frac{\omega}{\phi^{3/2}} & \frac{\omega}{\phi^{3/2}} \\
    0 & 0 & 0 & 0 & \omega^4 \\
    0 & -\omega^3 & 0 & 0 & 0 \\
    \phi & 0 & \omega^2 \sqrt{\phi} & 0 & 0 \\
    \phi & 0 & 0 & 0 & 0 \\
    0 & -\omega^3 & \omega^2 \sqrt{\phi} & 0 & 0 \\
    0 & 0 & \omega^2 \sqrt{\phi} & 0 & \omega^4 \\
    \phi^{3/2} & -\omega^3\sqrt{\phi} & -\omega^2 & -\frac{\omega}{\sqrt{\phi}} & \frac{\omega+\omega^4 \phi}{\sqrt{\phi}} \\
  \end{pmatrix}, &
  \tilde{A}^{(15)} &= \begin{pmatrix}
    1 & 0 & 0 & 0 & 0 \\
    0 & \omega^2 & 0 & 0 & 0 \\
    0 & 0 & -\omega^3 & 0 & 0 \\
    0 & 0 & 0 & \omega^4 & -\omega^4-\omega \\
    0 & 0 & 0 & 0 & -\omega \\
    0 & 0 & -\omega^3 & \omega^4 & -\omega^4 \\
    0 & \omega^2 & 0 & \omega^4 & -\omega^4 \\
    \phi & \omega^2 \sqrt{\phi} & -\omega^3\sqrt{\phi} & -\frac{\omega^4}{\sqrt{\phi}} & \frac{\omega^4-\omega \phi}{\sqrt{\phi}} \\
  \end{pmatrix}, \notag \\[1ex]
  %
  \tilde{A}^{(16)} &= \begin{pmatrix}
    0 & 0 & 0 & 0 & -\frac{\omega}{\phi} \\
    0 & 0 & -\omega^3 & 0 & 0 \\
    0 & 0 & 0 & \frac{\omega^4}{\sqrt{\phi}} & -\frac{\omega^4}{\sqrt{\phi}} \\
    \phi^{3/2} & \omega^2 & 0 & 0 & 0 \\
    0 & \omega^2 & 0 & 0 & 0 \\
    \phi^{3/2} & 0 & 0 & \frac{\omega^4}{\sqrt{\phi}} & -\frac{\omega^4}{\sqrt{\phi}} \\
    \phi^{3/2} & 0 & -\omega^3 & 0 & 0 \\
    -\phi & \omega^2 \sqrt{\phi} & -\omega^3\sqrt{\phi} & \omega^4 & -\omega^4-\omega \\
  \end{pmatrix}, &
  \tilde{A}^{(17)} &= \begin{pmatrix}
    0 & \frac{\omega^2}{\phi} & 0 & 0 & 0 \\
    0 & 0 & 0 & \frac{\omega^4}{\sqrt{\phi}} & -\frac{\omega^4}{\sqrt{\phi}} \\
    \phi & 0 & 0 & 0 & 0 \\
    0 & 0 & -\omega^3 & 0 & -\omega\sqrt{\phi} \\
    0 & 0 & -\omega^3 & 0 & 0 \\
    \phi & 0 & 0 & 0 & -\omega\sqrt{\phi} \\
    0 & 0 & 0 & \frac{\omega^4}{\sqrt{\phi}} & \frac{-\omega^4-\omega \phi}{\sqrt{\phi}} \\
    \phi^{3/2} & \omega^2 & -\omega^3\sqrt{\phi} & \omega^4 & \omega-\omega^4 \\
  \end{pmatrix}, \notag \\[1ex]
  %
  \tilde{A}^{(18)} &= \begin{pmatrix}
    0 & 0 & -\frac{\omega^3}{\phi} & 0 & 0 \\
    \phi & 0 & 0 & 0 & 0 \\
    0 & 0 & 0 & 0 & -\omega \\
    0 & \omega^2 \sqrt{\phi} & 0 & \frac{\omega^4}{\sqrt{\phi}} & -\frac{\omega^4}{\sqrt{\phi}} \\
    0 & 0 & 0 & \frac{\omega^4}{\sqrt{\phi}} & -\frac{\omega^4}{\sqrt{\phi}} \\
    0 & \omega^2 \sqrt{\phi} & 0 & 0 & -\omega \\
    \phi & \omega^2 \sqrt{\phi} & 0 & 0 & 0 \\
    \phi^{3/2} & -\omega^2 & -\omega^3 & \omega^4 & -\omega^4-\omega \sqrt{\phi} \\
  \end{pmatrix}, &
  \tilde{A}^{(19)} &= \begin{pmatrix}
    0 & 0 & 0 & \frac{\omega^4}{\phi^{3/2}} & -\frac{\omega^4}{\phi^{3/2}} \\
    0 & 0 & 0 & 0 & -\omega \\
    0 & \omega^2 & 0 & 0 & 0 \\
    \phi & 0 & -\omega^3\sqrt{\phi} & 0 & 0 \\
    \phi & 0 & 0 & 0 & 0 \\
    0 & \omega^2 & -\omega^3\sqrt{\phi} & 0 & 0 \\
    0 & 0 & -\omega^3\sqrt{\phi} & 0 & -\omega \\
    \phi^{3/2} & \omega^2 \sqrt{\phi} & \omega^3 & \frac{\omega^4}{\sqrt{\phi}} & \frac{-\omega^4-\omega \phi}{\sqrt{\phi}} \\
  \end{pmatrix}, \notag \\[1ex]
  %
  \tilde{A}^{(20)} &= \begin{pmatrix}
    1 & 0 & 0 & 0 & 0 \\
    0 & -\omega & 0 & 0 & 0 \\
    0 & 0 & \omega^4 & 0 & 0 \\
    0 & 0 & 0 & \omega^2 & -\omega^3-\omega^2 \\
    0 & 0 & 0 & 0 & -\omega^3 \\
    0 & 0 & \omega^4 & \omega^2 & -\omega^2 \\
    0 & -\omega & 0 & \omega^2 & -\omega^2 \\
    \phi & -\omega\sqrt{\phi} & \omega^4 \sqrt{\phi} & -\frac{\omega^2}{\sqrt{\phi}} & \frac{\omega^2-\omega^3 \phi}{\sqrt{\phi}} \\
  \end{pmatrix}, &
  \tilde{A}^{(21)} &= \begin{pmatrix}
    0 & 0 & 0 & 0 & -\frac{\omega^3}{\phi} \\
    0 & 0 & \omega^4 & 0 & 0 \\
    0 & 0 & 0 & \frac{\omega^2}{\sqrt{\phi}} & -\frac{\omega^2}{\sqrt{\phi}} \\
    \phi^{3/2} & -\omega & 0 & 0 & 0 \\
    0 & -\omega & 0 & 0 & 0 \\
    \phi^{3/2} & 0 & 0 & \frac{\omega^2}{\sqrt{\phi}} & -\frac{\omega^2}{\sqrt{\phi}} \\
    \phi^{3/2} & 0 & \omega^4 & 0 & 0 \\
    -\phi & -\omega\sqrt{\phi} & \omega^4 \sqrt{\phi} & \omega^2 & -\omega^3-\omega^2 \\
  \end{pmatrix}, \notag \\[1ex]
  %
  \tilde{A}^{(22)} &= \begin{pmatrix}
    0 & -\frac{\omega}{\phi} & 0 & 0 & 0 \\
    0 & 0 & 0 & \frac{\omega^2}{\sqrt{\phi}} & -\frac{\omega^2}{\sqrt{\phi}} \\
    \phi & 0 & 0 & 0 & 0 \\
    0 & 0 & \omega^4 & 0 & -\omega^3\sqrt{\phi} \\
    0 & 0 & \omega^4 & 0 & 0 \\
    \phi & 0 & 0 & 0 & -\omega^3\sqrt{\phi} \\
    0 & 0 & 0 & \frac{\omega^2}{\sqrt{\phi}} & \frac{-\omega^3\phi-\omega^2}{\sqrt{\phi}} \\
    \phi^{3/2} & -\omega & \omega^4 \sqrt{\phi} & \omega^2 & \omega^3-\omega^2 \\
  \end{pmatrix}, &
  \tilde{A}^{(23)} &= \begin{pmatrix}
    0 & 0 & \frac{\omega^4}{\phi} & 0 & 0 \\
    \phi & 0 & 0 & 0 & 0 \\
    0 & 0 & 0 & 0 & -\omega^3 \\
    0 & -\omega\sqrt{\phi} & 0 & \frac{\omega^2}{\sqrt{\phi}} & -\frac{\omega^2}{\sqrt{\phi}} \\
    0 & 0 & 0 & \frac{\omega^2}{\sqrt{\phi}} & -\frac{\omega^2}{\sqrt{\phi}} \\
    0 & -\omega\sqrt{\phi} & 0 & 0 & -\omega^3 \\
    \phi & -\omega\sqrt{\phi} & 0 & 0 & 0 \\
    \phi^{3/2} & \omega & \omega^4 & \omega^2 & -\omega^3\sqrt{\phi} -\omega^2 \\
  \end{pmatrix}, \notag \\[1ex]
  %
  \tilde{A}^{(24)} &= \begin{pmatrix}
    0 & 0 & 0 & \frac{\omega^2}{\phi^{3/2}} & -\frac{\omega^2}{\phi^{3/2}} \\
    0 & 0 & 0 & 0 & -\omega^3 \\
    0 & -\omega & 0 & 0 & 0 \\
    \phi & 0 & \omega^4 \sqrt{\phi} & 0 & 0 \\
    \phi & 0 & 0 & 0 & 0 \\
    0 & -\omega & \omega^4 \sqrt{\phi} & 0 & 0 \\
    0 & 0 & \omega^4 \sqrt{\phi} & 0 & -\omega^3 \\
    \phi^{3/2} & -\omega\sqrt{\phi} & -\omega^4 & \frac{\omega^2}{\sqrt{\phi}} & \frac{-\omega^3\phi-\omega^2}{\sqrt{\phi}} \\
  \end{pmatrix}.
\end{align}

\end{document}
